# Supplementary material for: Off-Label Use of Rituximab in Patients with Different Types of Nephropathies in a Tertiary Hospital: A Retrospective Study
Source: J Clin Med. 2021 Oct 26;10(21):4941. doi: 10.3390/jcm10214941 (PMC8584949; doi:10.3390/jcm10214941)
Supplement: Supplementary file 1 [file jcm-10-04941-s001.zip]

Archive with 1 entries (1 files):
- jcm-1405795-supplementary.pdf
